# Supplementary material for: Metabolomic Analysis of Environmental Biomarkers Reveals Markers of Mate Preference in Female Giant Pandas
Source: Animals (Basel). 2025 Sep 30;15(19):2873. doi: 10.3390/ani15192873 (PMC12523548; doi:10.3390/ani15192873)
Supplement: Supplementary file 1 [file animals-15-02873-s001.zip]

Archive with 1 entries (1 files):
- animals-3812417-supplementary.xlsx
