# Supplementary material for: Metabolomic Analysis of Environmental Biomarkers Reveals Markers of Mate Preference in Female Giant Pandas
Source: Animals (Basel). 2025 Sep 30;15(19):2873. doi: 10.3390/ani15192873 (PMC12523548; doi:10.3390/ani15192873)
Supplement: Supplementary file 1 [file animals-15-02873-s001.zip › animals-3812417-supplementary.xlsx]

## Sheet: Sheet1
name	FC	log2FC	p value	-log10(P.value)	VIP	Pref vs Npref
Glucosamine-1P	41.3	5.37	0.00581858	2.24	2.70987	up
8(R)-Hydroperoxylinoleic acid	27.62	4.79	0.0239184	1.62	2.04985	up
Acetaldehyde di-cis-3-hexenyl acetal	20.3	4.34	0.00376372	2.42	2.73069	up
Avocadyne 2-acetate	19.35	4.27	0.0107852	1.97	2.15816	up
LysoPC(17:0)	11.88	3.57	0.00772264	2.11	2.31571	up
castanin	8.42	3.07	0.014669	1.83	2.28293	up
Tetradecanedioic acid	8.08	3.01	0.0227395	1.64	2.46364	up
Avocadyne 1-acetate	7.72	2.95	0.0487884	1.31	2.09226	up
Xanthine	7.66	2.94	0.0186595	1.73	2.32469	up
3a,7b,21-Trihydroxy-5b-cholanoic acid	6.51	2.7	0.00175986	2.75	2.52679	up
1-Dehydroxy-23-deoxojessic acid	6.5	2.7	0.0207067	1.68	2.16067	up
Cimaterol	6.42	2.68	0.0483821	1.32	2.41691	up
Paspaline	6.35	2.67	0.00127331	2.9	3.29309	up
Phenylethylamine	6.15	2.62	0.0073704	2.13	2.69626	up
(13E)-11a-Hydroxy-9,15-dioxoprost-13-enoic acid	6.1	2.61	0.00998406	2	2.577	up
4-(hydroxymethyl)-2-methylphenol	5.96	2.58	0.0128746	1.89	2.39221	up
Prostaglandin G2	5.93	2.57	0.00393803	2.4	2.60815	up
Piperidine	5.83	2.54	0.019306	1.71	2.47947	up
5-Methylcytidine	5.76	2.53	0.0361017	1.44	1.75521	up
6,8-Dimethyl-6,7-didehydroergoline	5.66	2.5	0.037358	1.43	2.26803	up
3-Hydroxyhexanoylcarnitine	5.39	2.43	0.0185011	1.73	2.16799	up
4-Amino-3-hydroxybutyrate	5.12	2.36	0.0276698	1.56	2.45847	up
Galloyl glucose	4.97	2.31	0.00487156	2.31	2.51045	up
6-methylthiohexanaldoxime	4.89	2.29	0.0331285	1.48	2.33379	up
Ephedrine	4.87	2.28	0.0362915	1.44	2.26989	up
4-(3,4-Methylenedioxyphenyl)-2-butanone	4.81	2.27	0.0381965	1.42	1.25671	up
25-Hydroxyvitamin D3-26,23-lactol	4.83	2.27	0.00894766	2.05	2.3701	up
6-beta-D-Glucopyranosyl-8-beta-D-ribopyranosylapigenin	4.71	2.24	0.0481696	1.32	1.91903	up
Soyasapogenol C	4.69	2.23	0.0192366	1.72	2.45258	up
23-Nordeoxycholic acid	4.69	2.23	0.038546	1.41	2.3262	up
Chrysophanol-9-anthrone	4.59	2.2	0.0356346	1.45	2.24766	up
alpha-Hydroxyisobutyric acid	4.43	2.15	0.0417306	1.38	2.17993	up
Linoleoyl ethanolamide	4.25	2.09	0.0205382	1.69	2.36488	up
Ethyl propionate	4.12	2.04	0.0243632	1.61	2.26474	up
Coumarinic acid	4.08	2.03	0.0353276	1.45	2.50009	up
Palmitoylcarnitine	4.05	2.02	0.00545195	2.26	2.52869	up
Ribitol 5-phosphate	4	2	0.03577	1.45	2.43159	up
Deoxyguanosine	3.88	1.96	0.0388319	1.41	2.03632	up
(1S,2R)-1-C-(indol-3-yl)glycerol 3-phosphate	3.82	1.93	0.010416	1.98	2.46611	up
Legumelin	3.51	1.81	0.0240466	1.62	2.01568	up
Chrysosplenetin	3.4	1.76	0.0443474	1.35	2.13589	up
10-Deacetylbaccatin III	3.39	1.76	0.0335112	1.47	1.98879	up
Hydroquinone	3.28	1.71	0.0455564	1.34	2.35343	up
Menadiol	3.18	1.67	0.0486469	1.31	2.11092	up
Ureidoglycine	3.03	1.6	0.00245519	2.61	3.38665	up
ent-cassa-12,15-dien-2beta-ol	3.03	1.6	0.0346482	1.46	2.46108	up
2,3,4-Trihydroxybenzoic acid	2.88	1.53	0.0227733	1.64	2.3392	up
Prostaglandin B2	2.81	1.49	0.0021453	2.67	2.74422	up
Ethyl 5-hexenoate	2.79	1.48	0.00463197	2.33	2.60448	up
Pinosylvin	2.8	1.48	0.00999792	2	2.31581	up
monacolin J acid	2.67	1.42	0.0308496	1.51	2.05745	up
N-Carbamoylputrescine	2.58	1.37	0.0141186	1.85	2.59339	up
2'-O-Methyluridine	2.59	1.37	0.0244114	1.61	2.16125	up
Canavaninosuccinate	2.52	1.33	0.0141073	1.85	2.39191	up
cis-3-Hexenyl hexanoate	2.5	1.32	0.0474	1.32	2.46245	up
PC(18:2/16:0)	2.47	1.31	0.0268105	1.57	1.8733	up
19-Hydroxytestosterone	2.44	1.29	0.0261991	1.58	1.74121	up
Estrone	2.44	1.28	0.0430495	1.37	2.42993	up
Thymol methyl ether	2.4	1.26	0.0405332	1.39	2.38204	up
S-(-)-ureidoglycolate	2.35	1.23	0.00228598	2.64	2.37032	up
Pipecolic acid	2.35	1.23	0.0439655	1.36	2.14187	up
19-Hydroxyandrost-4-ene-3,17-dione	2.29	1.2	0.0445352	1.35	2.009	up
Androsterone	2.25	1.17	0.0273891	1.56	2.0446	up
Primeverose	2.22	1.15	0.0139417	1.86	2.63891	up
4,11,13,15-Tetrahydroridentin B	2.17	1.12	0.0295484	1.53	1.93389	up
Miglitol	2.04	1.03	0.0159822	1.8	2.45626	up
5-Methyltetrahydropteroyltri-L-glutamic acid	2.04	1.03	0.00866769	2.06	2.69453	up
Dihydro-2,4,6-tris(2-methylpropyl)-4h-1,3,5-dithiazine	1.99	0.99	0.0273358	1.56	2.2	up
Dehydroepiandrosterone sulfate	1.94	0.96	0.0102727	1.99	2.39924	up
1-Piperideine-2-carboxylic acid	1.88	0.91	0.017081	1.77	2.74223	up
Tobramycin	1.88	0.91	0.0319934	1.49	2.07499	up
13-L-Hydroperoxylinoleic acid	1.84	0.88	0.0406684	1.39	2.29749	up
2-epi-Valiolone	1.84	0.88	0.0272443	1.56	2.37675	up
Butanoic acid	1.83	0.87	0.014517	1.84	1.77168	up
Dehydroferreirin	1.8	0.85	0.0428772	1.37	1.6462	up
4-Hydroxycyclophosphamide	1.8	0.85	0.0148231	1.83	2.18689	up
3-hydroxypentadecanoyl carnitine	1.8	0.84	0.00890187	2.05	2.28843	up
5-Aminopentanoic acid	1.78	0.83	0.021534	1.67	2.38091	up
(E)-3-(2,3-Dihydroxyphenyl)-2-propenoic acid	1.75	0.81	0.0138819	1.86	2.46059	up
Alpha-ketobutyrate	1.72	0.79	0.0395023	1.4	1.84022	up
Eremopetasinorol	1.69	0.76	0.0107531	1.97	2.19362	up
Ethyl (2E,4E,7Z)-Decatrienoate	1.66	0.74	0.033929	1.47	2.38383	up
Trans-2, 3, 4-Trimethoxycinnamate	1.67	0.74	0.0316689	1.5	2.71075	up
Argininosuccinic acid disodium	1.66	0.73	0.00478678	2.32	2.34389	up
Perseitol	1.61	0.69	0.0342153	1.47	2.15123	up
Choline sulfate	1.57	0.65	0.0184976	1.73	2.22971	up
L-argininium(1+)	1.57	0.65	0.0117569	1.93	2.30485	up
Carboxyphosphonoenolpyruvate	1.52	0.61	0.0107397	1.97	2.46566	up
Valienone	1.48	0.57	0.0361455	1.44	2.30928	up
3-Hydroxyl kyneurenine	1.42	0.51	0.0171168	1.77	2.23696	up
Benzeneethanamine, a-methyl-	1.39	0.48	0.0101795	1.99	2.67993	up
5-Fluoro-1-[(2R,4R,5R)-4-hydroxy-5-(hydroxymethyl)tetrahydrofuran-2-yl]pyrimidine-2,4-dione	1.39	0.48	0.0404695	1.39	1.31329	up
O-Phosphothreonine	1.36	0.44	0.0230056	1.64	2.1614	up
trans-Cinnamic acid	1.36	0.44	0.0323993	1.49	2.13829	up
Leucyl-Glutamine	1.33	0.42	0.0199707	1.7	2.258	up
beta-D-Glucose 1-phosphate	1.21	0.27	0.0162636	1.79	2.17094	up
5a-Pregnane-3,20-dione	1.11	0.15	0.0417575	1.38	2.0202	up
3,5-Dimethoxyphenol	0.9	-0.15	0.0301394	1.52	2.56663	down
D-Gulono-1,4-lactone	0.89	-0.17	0.0342788	1.46	1.70251	down
N-hydroxyl-tryptamine	0.71	-0.5	0.000517536	3.29	2.86032	down
Gibberellin A116	0.61	-0.72	0.039758	1.4	2.0368	down
cis,cis-3-Carboxymuconic acid	0.53	-0.93	0.0382983	1.42	2.33072	down
Piperine	0.52	-0.95	0.0173717	1.76	1.98679	down
Bergapten	0.5	-1.01	0.0485634	1.31	2.14152	down
DG	0.43	-1.21	0.0315163	1.5	2.01536	down
1,3-Cyclohexanedione	0.43	-1.22	0.00338553	2.47	2.51011	down
6-hydroxy-2-cyclohexen-one-carboxylate	0.4	-1.31	0.0432232	1.36	1.6048	down
3-Hexaprenyl-4-hydroxybenzoic acid	0.38	-1.41	0.029693	1.53	2.31954	down
Octadeca-6,9,12-trienoic acid	0.3	-1.73	0.0196854	1.71	2.17443	down
Ubiquinol-6	0.23	-2.11	0.0393783	1.4	1.46706	down
4,4-Diapolycopenedial	0.19	-2.37	0.0423699	1.37	2.05156	down
Thiothece-474	0.18	-2.47	0.0334121	1.48	1.88681	down
Sissotrin	0.17	-2.55	0.0467052	1.33	2.06319	down
2-Deoxycastasterone	0.12	-3.01	0.00866168	2.06	2.26034	down
N-Acetyl-L-phenylalanine	0.05	-4.3	0.00670163	2.17	2.49403	down
